# Supplementary material for: Drought and heat stress tolerance screening in wheat using computed tomography
Source: Plant Methods. 2020 Feb 13;16:15. doi: 10.1186/s13007-020-00565-w (PMC7017466; doi:10.1186/s13007-020-00565-w)
Supplement: Supplementary file 1 — Additional file 1. List of Triticum aestivum accessions. [file 13007_2020_565_MOESM1_ESM.xls]

## Sheet: Additional file 1
Additional file 1. List of Triticum aestivum accessions.
Name	Type	Pedigree	Country of origin	Year of release
6HRWSN98	T. aestivum	na	CIMMYT	na
7HRWSN108	T. aestivum	BOBWHITE/NACOZARI-76//VEERY/3/BLUEJAY/COCORAQUE-75[1281]	CIMMYT	na
ACADEMIE DE PEKIN	T. aestivum variety	na	CHINA	na
AE.SQUARROSA (447)	Synthetic hexaploid (DOY1/AE.SQUARROSA (447)//2*CUNNINGHAM)	na	MEXICO (CIMMYT)	na
AE.SQUARROSA (502)	Synthetic hexaploid (STY-US/CELTA//PALS/3/SRN_5/4/AE.SQUARROSA (502))	STY-US/CELTA//PALS/3/SRN_5/4/AE.SQUARROSA (502)	MEXICO (CIMMYT)	na
AE.SQUARROSA (518)	Synthetic hexaploid (SCA/AE.SQUARROSA (518))	SCA/AE.SQUARROSA (518)	MEXICO (CIMMYT)	na
AE.SQUARROSA (629)	Synthetic hexaploid (68.111/RGB-U//WARD/3/FGO/4/RABI/5/AE.SQUARROSA (629)/6/2*FRAME)	68.111/RGB-U//WARD/3/FGO/4/RABI/5/AE.SQUARROSA (629)/6/2*FRAME	MEXICO (CIMMYT)	na
AE.SQUARROSA (878)	Synthetic hexaploid (68.111/RGB-U//WARD/3/FGO/4/RABI/5/AE.SQUARROSA (878)/6/2*M5660)	68.111/RGB-U//WARD/3/FGO/4/RABI/5/AE.SQUARROSA (878)/6/2*M5660	MEXICO (CIMMYT)	na
AE.SQUARROSA (895)	Synthetic hexaploid (OPATA//CETA/AE.SQ(895))	OPATA//CETA/AE.SQ(895)	MEXICO (CIMMYT)	na
AJANA	T. aestivum variety	KULIN/2*BLADE[2854]; BLADE/2*KULIN[3768]	AUSTRALIA (Western Australia)	1998
AROONA	T. aestivum variety	WW-15/RAVEN[113][626][851]	AUSTRALIA (South Australia)	1981
AVOCET	T. aestivum variety	WW-119/WW-15//EGRET,AUS[113][760][851]	AUSTRALIA (New South Wales)	1979
Babax	T. aestivum variety	BOWIE//BERSEE/3*BINDAWARRA-126937/3/BOWIE[3755]	MEXICO (CIMMYT)	1992
Iraq 1	Synthetic hexaploid	na	IRAQ	na
INDIA-227	Synthetic hexaploid	na	PAKISTAN	na
H 1703	T. aestivum landrace	na	na	na
Suzuki- 3	na	na	na	na
Suzuki- 9	T. aestivum breeding line	na	na	na
Suzuki-12	T. aestivum breeding line	na	na	na
Suzuki-17	T. aestivum breeding line	na	na	na
Bencubbin	T. aestivum variety	NABAWA/GLUYAS-EARLY[56][39][76][1138]; GLUYAS-EARLY/NABAWA	AUSTRALIA (Western Australia)	1929
BERKUT	T. aestivum variety	PITIC-62/II-53-526//SONORA-64[2535]	MEXICO (CIMMYT)	2002
BODALLIN	T. aestivum variety	BOKAL/SIETE-CERROS-66[113][851][626][760]	AUSTRALIA (Western Australia)	1982
BT2277	T. aestivum breeding line	BUCKY/(SIB)MAYA-74/4/BLUEBIRD//HD-832-5-5/OLESEN/3/CIANO-67/PENJAMO-62[667]; BUCKY/(SIB)MAYA-74/4/BLUEBIRD//HD-832-5/OLESEN/3/CIANO-67/PENJAMO-62[1322]	TUNISIA	na
BUCK ATLANTICO	T. aestivum variety	KANRED/38-MA//LIN-CALEL-MA/3/BUCK-QUEQUEN[39][145]	ARGENTINA	1956
BUCKBUCK'S	T. aestivum variety	na	MEXICO (CIMMYT)	1980
Bungulla	T. aestivum variety	(S)BENCUBBIN[56][39][1138]	AUSTRALIA (Western Australia)	1939
BURRION	T. aestivum variety	PEREGRINE/PF-70354/4/KALYANSONA/BLUEBIRD//ALONDRA/3/MARINGA[1281]	MEXICO (CIMMYT)	1988
CADOUX	T. aestivum variety	CENTRIFEN/GAMENYA(F3)//GAMENYA/3/JACUP[113][4094]	AUSTRALIA (Western Australia)	1992
CARNAMAH	T. aestivum variety	BOLSENA-1-CH(RAC-529)/77-W-660[3763]; RAC-529-911/77-W-660[3442]	AUSTRALIA (Western Australia)	1996
CASCADES	T. aestivum variety	AROONA*3//(AUSEN-VII-95)TADORNA/INIA-66[1340][113][2854]; AROONA*3//AUSEN-VII-95/QUALSET-601-20[2770]	AUSTRALIA (Western Australia)	1994
LONGREACH CATALINA	T. aestivum variety	VI-184/SILVERSTAR[3795]	AUSTRALIA (Victoria)	2007
CD 87	T. aestivum breeding line	PAVON-76/CONDOR[2854][3756]	AUSTRALIA	na
Chinese Spring	T. aestivum variety	na	CHINA	na
CHUAN MAI 18	T. aestivum variety	69-1776/663[3499]	CHINA	1965
CIANO 79	T. aestivum variety	BUCKY/(SIB)MAYA-74/4/BLUEBIRD//HD-832.5.5/OLESEN/3/CIANO-67/PENJAMO-62[114][144]	MEXICO (CIMMYT)	1979
cid181178sid3	T. aestivum breeding line	MEX94.27.1.20	MEXICO (CIMMYT)	na
cid183347sid7	T. aestivum breeding line	HGO94.9.1.52	MEXICO (CIMMYT)	na
cid192646sid0	T. aestivum breeding line	FNBW74013-52	MEXICO (CIMMYT)	na
cid20570sid926	T. aestivum breeding line	BAW898	MEXICO (CIMMYT)	na
cid257170sid21	T. aestivum breeding line	CHIBIA/PASTOR//CHIBIA	MEXICO (CIMMYT)	na
cid279807sid86	T. aestivum breeding line	VOROBEY	MEXICO (CIMMYT)	na
cid325362sid63	T. aestivum breeding line	NAVOJOA (ATTILA/PASTOR)	MEXICO (CIMMYT)	na
cid335446sid92	T. aestivum breeding line	CROC_1/AE.SQUARROSA (213)//PGO/3/BAV92	MEXICO (CIMMYT)	na
cid385184sid26	T. aestivum breeding line	na	MEXICO (CIMMYT)	na
cid388327sid117	T. aestivum breeding line	na	MEXICO (CIMMYT)	na
cid388408sid65	T. aestivum breeding line	na	MEXICO (CIMMYT)	na
cid388412sid46	T. aestivum breeding line	PASTOR//SRMA/TUI/3/SAAR	MEXICO (CIMMYT)	na
cid388444sid89	T. aestivum breeding line	CROC_1/AE.SQUARROSA (224)//OPATA/3/BJY/COC//PRL/BOW/4/BJY/COC//PRL/BOW	MEXICO (CIMMYT)	na
cid394062sid22	T. aestivum breeding line	na	MEXICO (CIMMYT)	na
cid394715sid160	T. aestivum breeding line	CACUKE	Kenya	na
cid394799sid20	T. aestivum breeding line	na	MEXICO (CIMMYT)	na
cid399013sid209	T. aestivum breeding line	na	MEXICO (CIMMYT)	na
cid399062sid49	T. aestivum breeding line	na	MEXICO (CIMMYT)	na
cid423295sid45	T. aestivum breeding line	PARUS/3/CHEN/AE.SQ//2*OPATA	MEXICO (CIMMYT)	na
cid425878sid86	T. aestivum breeding line	CHEN/AE.SQ//2*OPATA/3/FINSI	MEXICO (CIMMYT)	na
cid427658sid33	T. aestivum breeding line	na	MEXICO (CIMMYT)	na
cid427887sid0	T. aestivum breeding line	SCOT/MEXI_1//AE.SQUARROSA(314)/6/TZPP*2/ANE//LR64/SN64/3/CNO67/JAR//KVZ/4/MN72252/5/SHI4414/CROW/7/METSO	MEXICO (CIMMYT)	na
cid431763sid639	T. aestivum breeding line	SUNCO/2*PASTOR	MEXICO (CIMMYT)	na
cid460334sid63	T. aestivum breeding line	W15.92/WBLL1	MEXICO (CIMMYT)	na
cid460356sid168	T. aestivum breeding line	PASTOR//HXL7573/2*BAU/3/WBLL1	MEXICO (CIMMYT)	na
cid460396sid87	T. aestivum breeding line	SERI/BAV92//WBLL1	MEXICO (CIMMYT)	na
cid463491sid196	T. aestivum breeding line	PRL/2*PASTOR/4/CHOIX/STAR/3/HE1/3*CNO79//2*SERI	MEXICO (CIMMYT)	na
cid472923sid71	T. aestivum breeding line	FRTL/SOKOLL	MEXICO (CIMMYT)	na
cid472927sid53	T. aestivum breeding line	MEX94.2.19/PUB94.15.1.12	MEXICO (CIMMYT)	na
cid473243sid61	T. aestivum breeding line	PASTOR//HXL7573/2*BAU/3/MEX94.2.19//ATTILA/3*BCN	MEXICO (CIMMYT)	na
cid473245sid56	T. aestivum breeding line	MEX94.2.19//SOKOLL/WBLL1	MEXICO (CIMMYT)	na
cid473247sid51	T. aestivum breeding line	na	MEXICO (CIMMYT)	na
cid473251sid35	T. aestivum breeding line	na	MEXICO (CIMMYT)	na
cid69587sid58	T. aestivum breeding line	ATTILA/3*BCN	MEXICO (CIMMYT)	na
cid72726sid102	T. aestivum breeding line	na	MEXICO (CIMMYT)	na
cid7401sid122	T. aestivum breeding line	na	MEXICO (CIMMYT)	na
cid7506sid110	T. aestivum breeding line	GRANERO INTA	ARGENTINA	na
cid82996sid44	T. aestivum breeding line	na	MEXICO (CIMMYT)	na
cid91078sid341	T. aestivum breeding line	na	MEXICO (CIMMYT)	na
CLEOPATRA	T. aestivum variety	BLUEBIRD/3/2*INIA-66/NAPO-63//II-20350/4/F2-UNKNOWN[114][144]; BLUEBIRD/3/INIA-66(SIB)/NAPO-63*2//II-20350[39]	MEXICO (CIMMYT)	1986
LONGREACH CRUSADER	T. aestivum variety	(DH)SUNBROOK/H-45[3596][3795]	AUSTRALIA	2008
CUNNINGHAM	T. aestivum variety	3-AG-3/4*CONDOR//COOK[760][113]	AUSTRALIA (Queensland)	1990
DIRK	T. aestivum variety	FORD/DUNDEE[39][1138]	AUSTRALIA (South Australia)	1951
Dundee	T. aestivum variety	HARD-FEDERATION/CLEVELAND//SANDS[56][39][1138][1451]	AUSTRALIA (New South Wales)	1927
EGA 2248	T. aestivum variety	79-W-793/83-W-1087[3781]	AUSTRALIA (Western Australia)	2003
EGA BLANCO	T. aestivum variety	BOBWHITE(SIB)/NARIS-HUNTSMAN//CRANBROOK/VICAM-71(83-Z-1288)/3/(IW-1266)PFAU[3793]	AUSTRALIA	2004
EGA BONNIE ROCK	T. aestivum variety	Sr9e/3*WARIGAL//3*AROONA[3752]; 83-Z-1048/82-Z-1097[3752][3781]; 3-AG-3/4*CONDOR//3*MILLEWA/3/BODALLIN[3752];	AUSTRALIA (Western Australia)	2002
EGA CASTLE ROCK	T. aestivum variety	na	AUSTRALIA	2004
EGA JITARNING	T. aestivum variety	86-Z-522-62/83-Z-1175[3793]	AUSTRALIA (Western Australia)	2004
ERADU	T. aestivum variety	CIANO-67/GAMENYA[626][760][113]	AUSTRALIA (Western Australia)	1982
EXCALIBUR	T. aestivum variety	RAC-177(Sr26)/UNICULM-492//RAC-311-S[1326]	AUSTRALIA (South Australia)	1990
Falcon	T. aestivum variety	BENCUBBIN//DUNDEE/GULAR/3/GULAR[56][39]; GULAR//DUNDEE/GULAR/3/BENCUBBIN[76][1138]; DUNDEE/GULAR//BENCUBBIN(F4)/3/GULAR[113];	AUSTRALIA (New South Wales)	1960
FANG	T. aestivum variety	(DH)ANNUELLO/2*STYLET[3798]	AUSTRALIA (South Australia)	2008
Fang 60	T. aestivum variety	PITIC-62/FRONDOSO/3/PITIC-62/MAZOE//MEXIPAK[1281]/ Reportedly boron efficient (good fertility under bow B conditions)	THAILAND	1987
Festiguay	T. aestivum variety	FESTIVAL/URUGUAY-C-10837[39][851][1138]; FESTIVAL/(URY)CI-10837[1335]	AUSTRALIA (New South Wales)	1963
FRONTANA 3671	T. aestivum	FRONTEIRA/MENTANA	BRAZIL	na
G66257	T. aestivum	na	GREECE	na
Gabo	T. aestivum variety	BOBIN(S)/(TR.DR)GAZA//(S)BOBIN[56][39][1173]; GULAR/(TR.DR)GAZA//GULAR[851]; BOBIN*2/GAZA[113]; BOBIN-W-39//BOBIN-W-39/GAZA[1281];	AUSTRALIA (New South Wales)	1942
GASCOIGNE	T. aestivum variety	na	AUSTRALIA/SOUTH AFRICA	2008
Gatcher	T. aestivum variety	THATCHER/SANTA-CATALINA//MAYO-54/3/GABO*3/CHARTER[39][117][1308][1345]; CHARTER/3*GABO/3/SANTA-CATALINA/THATCHER//MAYO-54[2331]	AUSTRALIA (New South Wales)	1969
GENARO F 81	T. aestivum variety	KAVKAZ/(SIB)BUHO//KALYANSONA/BLUEBIRD[114][144]; KAVKAZ/KALYANSONA/4/INIA-66//LERMA-ROJO-64/BLUEBIRD/3/2*BLUEBIRD[USLOVNO]	MEXICO (CIMMYT)	1981
GH'S	T. aestivum	na	MEXICO (CIMMYT)	na
GLADIUS	T. aestivum variety	(DH)RAC-875/KRICHAUFF//EXCALIBUR/KUKRI/3/RAC-875/KRICHAUFF/4/RAC-875//EXCALIBUR/KUKRI[3794]	AUSTRALIA (South Australia)	2007
Glenwari	T. aestivum variety	NABAWA//RIVERINA/HOPE[56][39][40][1138]	AUSTRALIA (New South Wales)	1948
GP260	T. aestivum variety	BLUEBIRD/INIA-66//2*TEZANOS-PINTOS-PRECOZ/3/3*ANDES-ENANO[299][606]	CANADA	1983
Granarolo	T. aestivum variety	CAMPODORE//FUNO/SAN-PASTORE[39][851]	ITALY	1973
GUARDIAN	T. aestivum variety	VL-709/KRICHAUFF[3795]	GREAT BRITAIN	1981
H 1537	T. aestivum landrace	na	AFGHANISTAN	na
H 1542	T. aestivum landrace	na	AFGHANISTAN	na
H 1601	T. aestivum landrace	na	AFGHANISTAN	na
H 1632	T. aestivum landrace	na	AFGHANISTAN	na
H 1644	T. aestivum landrace	na	AFGHANISTAN	na
H 1681A	T. aestivum landrace	na	AFGHANISTAN	na
H 45	T. aestivum variety	KALYANSONA/BLUEBIRD//ANZA*3/WW-80/3/OLYMPIC*2/CIANO-67[2854]; B-1814//WW-15/QT-7605[3770]	AUSTRALIA (New South Wales)	1998
Heron	T. aestivum variety	R.D.R./4*INSIGNIA-49[38][56][1138][1335]	AUSTRALIA (New South Wales)	1958
HTWYT-001	T. aestivum	CIMMYT HTWYT (High temperature wheat yeald trial) line	MEXICO (CIMMYT)	na
HTWYT-003	T. aestivum	CIMMYT HTWYT (High temperature wheat yeald trial) line	MEXICO (CIMMYT)	na
HTWYT-008	T. aestivum	CIMMYT HTWYT (High temperature wheat yeald trial) line	MEXICO (CIMMYT)	na
HTWYT-028	T. aestivum	CIMMYT HTWYT (High temperature wheat yeald trial) line	MEXICO (CIMMYT)	na
HTWYT-030	T. aestivum	CIMMYT HTWYT (High temperature wheat yeald trial) line	MEXICO (CIMMYT)	na
HTWYT-011	T. aestivum	CIMMYT HTWYT (High temperature wheat yeald trial) line	MEXICO (CIMMYT)	na
INDIA-120	T. aestivum landrace	na	INDIA	na
INDIA-134	T. aestivum landrace	na	INDIA	na
INDIA-325	T. aestivum landrace	na	INDIA	na
INDIAN-6	T. aestivum landrace	na	INDIA	na
Indis	T. aestivum variety	INIA-66*3/AG.DI[3599]	SOUTH AFRICA	1990
INIA 19	T. aestivum	na	MEXICO (CIMMYT)	na
IRAQ 40	T. aestivum landrace	na	IRAQ	na
IRAQ 42	T. aestivum landrace	na	IRAQ	na
Iraq 43	T. aestivum	na	IRAQ	na
IRAQ 47	T. aestivum landrace	na	IRAQ	na
JUPATECO 73	T. aestivum variety	na	MEXICO (CIMMYT)	1973
KALYANSONA	T. aestivum variety	PENJAMO-62(SIB)/GABO-55[39][114][144][1324]/ Historical T or S	INDIA	1967
KENNEDY	T. aestivum variety	HARTOG/VEERY-5[1957][2854][3765]	AUSTRALIA (Queensland)	1998
Kewell	T. aestivum variety	PEANUT-OIL-OLYMPIC-MUTANT-132-A/SOUTH-AFRICAN-184-P-2-AIF//OLYMPIC[760][113]	AUSTRALIA (Victoria)	1977
KING ROCK	T. aestivum variety	(DER)EGA-BONNIE-ROCK[3879]	AUSTRALIA (Western Australia)	2009
KITE	T. aestivum variety	NORIN-10/BREVOR(SEL.14)//4*EUREKA-2/3/T-A/3*FALCON/4/THATCHER/AG.EL(T-A)//4*FALCON/5/THATCHER/AG.EL(T-A)//5*FALCON[39][113][1322]	AUSTRALIA (New South Wales)	1973
KULIN	T. aestivum variety	BODALLIN(SIB)/(SIB)HYDEN[626][976][760][113]	AUSTRALIA (Western Australia)	1986
KUNJIN	T. aestivum variety	na	AUSTRALIA	na
LANG	T. aestivum variety	QT-3765/SUNCO[3596]	AUSTRALIA (Queensland)	2000
LARK	T. aestivum variety	CANROCK-I/2*P-44//BANKS[755][760][113][707][1350]; CANROCK-I/2*CSP-44//BANKS[755][760]	AUSTRALIA (New South Wales)	1990
LW 342	T. aestivum	na	CHINA	na
LYALLPUR-73	T. aestivum variety	BLUEBIRD/NORTENO-67[613][114][144][39]	PAKISTAN	1973
MACE	T. aestivum variety	WYALKATCHEM/STYLET//WYALKATCHEM	AUSTRALIA (South Australia)	2008
Madden	T. aestivum variety	KHAPSTEIN*3/GABO//GAMENYA[39]; GAMENYA//3*GABO/KHAPSTEIN[113]; GAMENYA//GABO*3/KHAPSTEIN[000]	AUSTRALIA (Western Australia)	1973
MAGENTA	T. aestivum variety	CARNAMAH/TAMMIN-18[3800]	AUSTRALIA (Western Australia)	2007
MARINGA-RHT1	T. aestivum variety	na	na	na
Matong	T. aestivum variety	KALYANSONA/OLYMPIC[176][760][113][2854]	AUSTRALIA (Victoria)	1982
MENDOS	T. aestivum variety	SPICA/KODA//GABO/3/(SIB)MENGAVI[39][117][1138]	AUSTRALIA (New South Wales)	1964
MEXICO 120	T. aestivum variety	YAKTANA-54//NORIN-10/BREVOR[39][2331]	MEXICO	1970
Mexique 9	T. aestivum	na	MEXICO (CIMMYT)	na
N67M2	T. aestivum	na	ISRAEL	na
Nabawa	T. aestivum variety	GLUYAS-EARLY/BUNYIP[56][76][39][1138][1451]	AUSTRALIA (New South Wales)	1915
NANKING NO25	T. aestivum variety	LV-Jiagsu	CHINA	1937
Norin 10	T. aestivum variety	DARUMA/FULTZ//TURKEY-RED[1281]	JAPAN	na
NORIN 60	T. aestivum variety	FUKUOKAKOMUGI-18/SHINCHUNAGA[39][667][841][851]	JAPAN	1944
NORIN 64	T. aestivum variety	NORIN-9/SHINCHUNAGA[667][841][851]; NORIN-9/SINAKANA-2-A[39][1322]	JAPAN	1944
NP120	T. aestivum variety	NP-52/FEDERATION	INDIA	1925
ODESSA EXP STA 19565	T. aestivum variety	na	ETHIOPIA	na
Palestinskaya	T. aestivum variety	LV-PALESTINE[000]	PALESTINE	1926
PAMUKALE	T. aestivum variety	na	TURKEY	na
PBW 343	T. aestivum variety	NORD-DESPREZ/VG-1944//KALYANSONA//BLUEBIRD/3/YACO(SIB)/4/VEERY-5[2848][3557]	INDIA	1995
PEAKE	T. aestivum variety	VN-150/VN-715[3799]	AUSTRALIA (Victoria)	2007
PERSIA 11	T. aestivum landrace	na	IRAN	na
Pitic 62	na	YAKTANA-54//(SEL.26-1-C)NORIN-10/BREVOR[39][954][145][114][144][1765]	MEXICO (CIMMYT)	na
PRECOCE DU JAPON	T. aestivum variety	LV-JPN[1790]	FRANCE	1868
PRESTON	T. aestivum variety	BRIMSTONE*2/HARTOG//3424.11.04.1[3798]	AUSTRALIA	1888
PUNJAB 5	T. aestivum	LV-IND	INDIA	na
QT 7475	T. aestivum	AUS-1408/3*JANZ//CUNNINGHAM[3936]	AUSTRALIA	na
RAC655	T. aestivum breeding line	CHA/MENGAVI-8156//CIANO-67(SIB)/GALLO//BEZOSTAYA-2(CO-2224)/3/RAC-309-S[1335]	AUSTRALIA (South Australia)	na
Ranee	T. aestivum variety	INDIAN-F/FEDERATION[56][39][1138][1451]	AUSTRALIA (Victoria)	1924
Raven	T. aestivum variety	MAYO-48/URUGUAY-1084//ORFED/3/4*DIRK-48[1281]; MAYO/4*DIRK-48[39]	AUSTRALIA (New South Wales)	1963
Roblin	T. aestivum variety	RL-4302/RL-4356//RL-4359/RL-4353[1126][851]; BW-15/BW-38//BW-40/RL-4353[3932]	CANADA	1986
Rowan	T. aestivum variety	QT-2338/4*HARTOG[113][1345][816]	AUSTRALIA (Queensland)	1993
LONGREACH SCOUT	T. aestivum variety	SUNSTATE/QH-71-6//YITPI[4113]	AUSTRALIA (Western Australia)	2009
SIRAZAIAIBARIGI 2	T. aestivum	na	JAPAN	na
Sonora 64	T. aestivum variety	YAKTANA-54//NORIN-10/BREVOR/3/2*YAQUI-54	MEXICO (CIMMYT)	1964
SPEAR	T. aestivum variety	RAC-111/INSIGNIA[626][760][976][113][176]	AUSTRALIA (South Australia)	1983
SUNCO	T. aestivum variety	SUN-9-E-27*4/3-AG-14//WW-15/3/3*COOK[760][113]	AUSTRALIA (New South Wales)	1986
Sunstar	T. aestivum variety	CONDOR,AUS/4/2*WW-15/3/STEINWEDEL/YAROSLAV-EMMER//LA-PREVISION[113][176][760][851][976]	AUSTRALIA (New South Wales)	1983
Tacupeto 2001	T. aestivum variety	BABAX*2/9/KENTANA/BAGE//FRONTANA(FN)/(U)URQUIZA-O-GRAL.URQUIZA/3/BONZA/4/TORIM-73/5/ALDAN/6/SERI-82/7/YECORA-70/8/OPATA-85[3589]	MEXICO (CIMMYT)	2002
Taferstat	T. aestivum variety	LV-Sahara[39]	ALGERIA	na
TAMMARIN ROCK	T. aestivum variety	ALTAR-84(TR.DR)/(TR.TA)CI-18[1540]/ mapping parent not otherwise listed in elite	AUSTRALIA (Western Australia)	2005
THORI 212-VAR 8/1	T. aestivum variety	(S)THORI[541]	PAKISTAN	1934
TINCURRIN	T. aestivum variety	GLUCLUB/3/CHILE-1-B//INSIGNIA/FALCON[626][760][851]	AUSTRALIA (Western Australia)	1978
TRIDENT	T. aestivum variety	VPM-1/5*COOK//4*SPEAR[113][2755]	AUSTRALIA (South Australia)	1993
Vasco	T. aestivum variety	3-AG-14/4*CONDOR//5*OXLEY[851][1345][113]	AUSTRALIA (Queensland)	1985
VOROBEY	T. aestivum variety	CROC-1/AE.SQ(224)//OPATA-M-85/3/PASTOR[3692]	MEXICO (CIMMYT)	2002
VULCAN	T. aestivum variety	CONDOR/PITIC-62//(SIB)CONDOR[760]	AUSTRALIA (New South Wales)	1985
W 100	T. aestivum landrace	na	PAKISTAN	na
W 93	T. aestivum landrace	na	PAKISTAN	na
WAAGAN	T. aestivum variety	JANZ/CIMMYT-LINE[3875]	AUSTRALIA (Victoria)	2009
WARDS PROLIFIC	T. aestivum variety	(S)DU-TOIT[37][39]	AUSTRALIA (Victoria)	1890
WAWHT 2750	T. aestivum breeding line	WESTONIA/2*PERENJORI-26[4094]	AUSTRALIA (Western Australia)	na
WESTONIA	T. aestivum variety	CO-1190-203/84-W-127-501[3767][4094]	AUSTRALIA (Western Australia)	1997
WILGOYNE	T. aestivum variety	CIANO-67/GALLO[626][708][760]	AUSTRALIA (Western Australia)	1988
WW 1842	T. aestivum breeding line	NI-601-95/(SUN-64-G)SUNDOR[1350]	AUSTRALIA (New South Wales)	na
WW 80	T. aestivum breeding line	PENJAMO-62/4*GABO-56//TEZANOS-PINTOS-PRECOZ/NAINARI-60[279][1318]	AUSTRALIA (New South Wales)	na
WYALKATCHEM	T. aestivum variety	na	AUSTRALIA (Western Australia)	2001
YECORA 70	T. aestivum variety	CIANO-67(SIB)/3/SONORA-64/KLEIN-RENDIDOR//SIETE-CERROS-66[39]; CIANO-67//SONORA-64/KLEIN-RENDIDOR/3/II-8156[145][114][144][1765]	CHILE	1970
YITPI	T. aestivum variety	na	AUSTRALIA	2000
ZIPPY	T. aestivum variety	KLASIC/84-Y-1426(96-Y-119)/(86-Y-204-13-23)PFAU/REEVES[3882]	AUSTRALIA	2009
AE.SQUARROSA (205)	Synthetic hexaploid (OCI//TJB368.251/BUC/3/CROC_1/AE.SQUARROSA (205)//KAUZ/4/NL 682)	OCI//TJB368.251/BUC/3/CROC_1/AE.SQUARROSA (205)//KAUZ/4/NL 682	MEXICO (CIMMYT)	na
AE.SQUARROSA (210)	na	CROC_1/AE.SQUARROSA (210)//EXCALIBUR/3/RAC-702	MEXICO (CIMMYT)	na
AE.SQUARROSA (221)	Synthetic hexaploid (ALTAR 84/AE.SQUARROSA (221)//PASTOR/3/PASTOR)	ALTAR 84/AE.SQUARROSA (221)//PASTOR/3/PASTOR	MEXICO (CIMMYT)	na
BINNU	T. aestivum variety	na	AUSTRALIA	2006
KALANNIE	T. aestivum variety	na	AUSTRALIA	na
